# Supplementary material for: A Novel GmSIN1‐GmRNF1a‐GmCSN5a Module Determines Soybean Salt Tolerance and Yield Under Saline Soil Conditions
Source: Adv Sci (Weinh). 2026 Feb 15;13(21):e74216. doi: 10.1002/advs.74216 (PMC13073264; doi:10.1002/advs.74216)
Supplement: Supplementary file 2 — Supporting File 2: advs74216‐sup‐0002‐TableS1.xlsx. [file ADVS-13-e74216-s001.xlsx]

## Sheet: Sheet1
	Supplementary Table 1. Primers used in this study.
	This table lists the sequences of all oligonucleotide primers used for quantitative real-time PCR (qPCR) amplification and the construction of recombinant plasmids in this study. The primer names correspond to their target genes. Abbreviations: F, forward primer; R, reverse primer
	Primers for gene cloning PCR		Primers for reverse gene cloning PCR
	MBP-GmCSN5a-F	TGTACAAAAAAGCAGGCTCGATGCAAGGCAAAGAAATGG	MBP-GmCSN5a-R	AACCCAGCTTTCTTGTACAAACTTTCAATCATTGGTTCGGG
	MBP-GmSIN1-F	TGTACAAAAAAGCAGGCTCGATGGGAGTTCCAGAGGAAG	MBP-GmSIN1-R	AACCCAGCTTTCTTGTACAAATTCCTGAACCCGAACC
	GST-GmRNF1a-F	ATCTGGTTCCGCGTGGATCCATGGCGGCGACGGCGACG	GST-GmRNF1a-R	ATGCGGCCGCTCGAGTCGACTCAGCAAGCCGAATCGCC
	GST-GmRNF1a4Y-F	GCCAAACAATTGCCCTACCAATACCTCTACTACTCCGATTACATCACGCCGTGGATAG	GST-GmRNF1a4Y-R	CTATCCACGGCGTGATGTAATCGGAGTAGTAGAGGTATTGGTAGGGCAATTGTTTGGC
	GST-CSN5a-F	ATCTGGTTCCGCGTGGATCCATGCAAGGCAAAGAAATGG	GST-CSN5a-R	ATGCGGCCGCTCGAGTCGACTCAACTTTCAATCATTGG
	GmRNF1a-nYFP-F	GACGAGCTCGGTACCCGGGGATCCATGGCGGCGACGGCGA	GmRNF1a-nYFP-R	AATCAACTTTTGCTCCATGTCGACGCAAGCCGAATCGCCG
	GmCSN5a-nYFP-F	GACGAGCTCGGTACCCGGGGATCCATGCAAGGCAAAGAAA	GmCSN5a-nYFP-R	AATCAACTTTTGCTCCATGTCGACACTTTCAATCATTGGT
	GmSIN1-cYFP-F	GACGAGCTCGGTACCCGGGGATCCATGGGAGTTCCAGAGG	GmSIN1-cYFP-R	AACATCGTATGGGTACATGTCGACATTCCTGAACCCGAAC
	GmCSN5a-cYFP-F	GACGAGCTCGGTACCCGGGGATCCATGCAAGGCAAAGAAA	GmCSN5a-cYFP-R	AACATCGTATGGGTACATGTCGACACTTTCAATCATTGGT
	attb1-SIN1-F	GGGGACAAGTTTGTACAAAAAAGCAGGCTTAATGGGAGTTCCAGAGGAAG	attb2-SIN1-R	GGGGACCACTTTGTACAAGAAAGCTGGGTTATTCCTGAACCCGAACC
	attb1-RNF181-F	GGGGACAAGTTTGTACAAAAAAGCAGGCTTAATGGCGGCGACGGCGACGG	attb2-RNF181-R	GGGGACCACTTTGTACAAGAAAGCTGGGTTGCAAGCCGAATCGCCGCCAC
	attb1-CSN5a-F	GGGGACAAGTTTGTACAAAAAAGCAGGCTTAATGCAAGGCAAAGAAATG	attb2-CSN5a-R	GGGGACCACTTTGTACAAGAAAGCTGGGTTACTTTCAATCATTGGTTC
	GmSIN1-MYC-F	GCTTGGTCTCAACCTATGGGAGTTCCAGAGGAAG	GmSIN1-MYC-R	CGATCGGGGAAATTCGAGCTCATTCCTGAACCCGAACC
	GmCSN5a-MYC-F	GCTTGGTCTCAACCTATGCAAGGCAAAGAAATG	GmCSN5a-MYC-R	CGATCGGGGAAATTCGAGCTCACTTTCAATCATTGGTTC
	AD-GmCSN5a1-230-F	TACGACGTACCAGATTACGCTCATATGATGCAAGGCAAAGAAATGG	AD-GmCSN5a1-230-R	GTATCGATGCCCACCCGGGTGGAATTCAGGAATAGTCTGGTACTCAG
	AD-GmCSN5a231-375-F	TACGACGTACCAGATTACGCTCATATGCTCAATAAGATTGAGGATTTTG	AD-GmCSN5a231-375-R	GTATCGATGCCCACCCGGGTGGAATTCACTTTCAATCATTGGTTCGGG
	BD-GmRNF1a-F	TCAGAGGAGGACCTGCATATGATGGCGGCGACGGCGACG	BD-GmRNF1a-R	CCGCTGCAGGTCGACGGATCCTCAGCAAGCCGAATCGCCGC
	BD-GmSIN11-221-F	TCAGAGGAGGACCTGCATATGATGGGAGTTCCAGAGGAAGAC	BD-GmSIN11-221-R	CCGCTGCAGGTCGACGGATCCCTGTTGCTGCAGCGTGTTGAC
	MBP-GmCSN5a1-230-F	TGTACAAAAAAGCAGGCTCGATGCAAGGCAAAGAAATGG	MBP-GmCSN5a1-230-R	AACCCAGCTTTCTTGTACAAAGGAATAGTCTGGTACTCAG
	MBP-GmCSN5a231-375-F	TGTACAAAAAAGCAGGCTCGATGCTCAATAAGATTGAGG	MBP-GmCSN5a231-375-R	AACCCAGCTTTCTTGTACAAACTTTCAATCATTGGTTCGGG
	MBP-GmCSN5aΔ78-215-F1	CACTACTTCAAGCGCGTGTATAAGCCTCCGGATGAG	MBP-GmCSN5aΔ78-215-R1	CTCATCCGGAGGCTTATACACGCGCTTGAAGTAGTG
	BD-RNF1a-1-76-F	TCAGAGGAGGACCTGCATATGATGGCGGCGACGGCGACG	BD-RNR1a-1-76-R	CCGCTGCAGGTCGACGGATCCtcaAGGGTTAGGGTTAGGGT
	BD-RNF1a-77-233-F	TCAGAGGAGGACCTGCATATGATGAACCCTAAGCCACTTCC	BD-RNR1a-77-233-R	CCGCTGCAGGTCGACGGATCCTCAGCAAGCCGAATCGCCGC
	Primers for forward transcription quantitative PCR		Primers for reverse transcription quantitative PCR
	GmRbohB-1-qRT-PCR-F	ACTCCGTGCGTTTAGGTCTG	GmRbohB-1-qRT-PCR-R	ACATGCCTTGGCGAAAACAC
	GmRbohB-2-qRT-PCR-F	CCCTGTGGCTTTCCATTTGC	GmRbohB-2-qRT-PCR-R	AAGGCCACCACCTTGTGAAA
	GmELF1b-qRT-PCR-F	GTTGAAAAGCCAGGGGACA	GmELF1b-qRT-PCR-R	TCTTACCCCTTGAGCGTGG
	GmCSN5a-qRT-PCR-F	ACTACTTCAAGCGCGTGAAG	GmCSN5a-qRT-PCR-R	CGTCCATGACGATGATGG
	GmRNF1a-qRT-PCR-F	ACCTACTGGTGCCACGAGTG	GmRNF1a-qRT-PCR-R	CCATGAGTTCAAGGAAGTGG
	NtActin-qRT-PCR-F	ACCTCTATGGCAACATTGTGCTCAG	NtActin-qRT-PCR-R	CTGGGAGCCAAAGCGGTGATT
	GmRNF1a-semi-qRT-PCR-F	ACATGAGCGTGTCCCTGACT	GmRNF1a-semi-qRT-PCR-R	AACGACATCGAAGAGGGATG
	GmSIN1-semi-qRT-PCR-F	TCTCGTTCAGTATCTGTGCC	GmSIN1-semi-qRT-PCR-R	TCGCTTTACTTGGAAGAACC
